# Supplementary material for: Endemic Circulation of Cluster 19 African Swine Fever Virus in Serbia and Bosnia and Herzegovina
Source: Vet Sci. 2025 Nov 14;12(11):1086. doi: 10.3390/vetsci12111086 (PMC12656905; doi:10.3390/vetsci12111086)
Supplement: Supplementary file 1 [file vetsci-12-01086-s001.zip]

Archive with 1 entries (1 files):
- vetsci-3932992-supplementary.xlsx
