# Supplementary material for: Endemic Circulation of Cluster 19 African Swine Fever Virus in Serbia and Bosnia and Herzegovina
Source: Vet Sci. 2025 Nov 14;12(11):1086. doi: 10.3390/vetsci12111086 (PMC12656905; doi:10.3390/vetsci12111086)
Supplement: Supplementary file 1 [file vetsci-12-01086-s001.zip › vetsci-3932992-supplementary.xlsx]

## Sheet: Sheet1
ASFV strains (NCBI)	Species	Country	Date of collection	Genotype B646L	B646L NCBI accession number	CVR (B602L)	B602L NCBI accession number	IGR (I73R/I329L)	IGR (I73R/I329L) NCBI accession number	O174L	O174L NCBI accession number	K145R	K145R NCBI accession number	MGF (MG 505-9R/10R)	MGF (MG 505-9R/10R) NCBI accession number	ECO2 (I329L)	ECO2 (I329L) NCBI accession number	Genetic group
BiH/2025/44-25	Wild boar	Bosnia and Herzegovina	2025	II	PX394849	1	PX394889	2	PX394929	1	PX394969	1	PX395009	1	PX400484	2	PX400524	19
BiH/2025/97-25	Wild boar	Bosnia and Herzegovina	2025	II	PX394850	1	PX394890	2	PX394930	1	PX394970	1	PX395010	1	PX400485	2	PX400525	19
BiH/2025/83-25	Wild boar	Bosnia and Herzegovina	2025	II	PX394851	1	PX394891	2	PX394931	1	PX394971	1	PX395011	1	PX400486	2	PX400526	19
BiH/2025/2-25	Wild boar	Bosnia and Herzegovina	2025	II	PX394852	1	PX394892	2	PX394932	1	PX394972	1	PX395012	1	PX400487	2	PX400527	19
BiH/2025/1-25	Wild boar	Bosnia and Herzegovina	2025	II	PX394853	1	PX394893	2	PX394933	1	PX394973	1	PX395013	1	PX400488	2	PX400528	19
BiH/2025/42-25	Wild boar	Bosnia and Herzegovina	2025	II	PX394854	1	PX394894	2	PX394934	1	PX394974	1	PX395014	1	PX400489	2	PX400529	19
BiH/2025/51-25	Wild boar	Bosnia and Herzegovina	2025	II	PX394855	1	PX394895	2	PX394935	1	PX394975	1	PX395015	1	PX400490	2	PX400530	19
BiH/2025/390-24	Domestic pig	Bosnia and Herzegovina	2024	II	PX394856	1	PX394896	2	PX394936	1	PX394976	1	PX395016	1	PX400491	2	PX400531	19
BiH/2025/374-24	Domestic pig	Bosnia and Herzegovina	2024	II	PX394857	1	PX394897	2	PX394937	1	PX394977	1	PX395017	1	PX400492	2	PX400532	19
BiH/2025/361-24	Domestic pig	Bosnia and Herzegovina	2024	II	PX394858	1	PX394898	2	PX394938	1	PX394978	1	PX395018	1	PX400493	2	PX400533	19
BiH/2025/359-24	Wild boar	Bosnia and Herzegovina	2024	II	PX394859	1	PX394899	2	PX394939	1	PX394979	1	PX395019	1	PX400494	2	PX400534	19
BiH/2025/242-24	Wild boar	Bosnia and Herzegovina	2024	II	PX394860	1	PX394900	2	PX394940	1	PX394980	1	PX395020	1	PX400495	2	PX400535	19
BiH/2025/49-24	Domestic pig	Bosnia and Herzegovina	2024	II	PX394861	1	PX394901	2	PX394941	1	PX394981	1	PX395021	1	PX400496	2	PX400536	19
BiH/2025/48-24	Domestic pig	Bosnia and Herzegovina	2024	II	PX394862	1	PX394902	2	PX394942	1	PX394982	1	PX395022	1	PX400497	2	PX400537	19
BiH/2025/16-24	Domestic pig	Bosnia and Herzegovina	2024	II	PX394863	1	PX394903	2	PX394943	1	PX394983	1	PX395023	1	PX400498	2	PX400538	19
BiH/2025/573-23	Domestic pig	Bosnia and Herzegovina	2023	II	PX394864	1	PX394904	2	PX394944	1	PX394984	1	PX395024	1	PX400499	2	PX400539	19
BiH/2025/485-23	Domestic pig	Bosnia and Herzegovina	2023	II	PX394865	1	PX394905	2	PX394945	1	PX394985	1	PX395025	1	PX400500	2	PX400540	19
BiH/2025/437-23	Domestic pig	Bosnia and Herzegovina	2023	II	PX394866	1	PX394906	2	PX394946	1	PX394986	1	PX395026	1	PX400501	2	PX400541	19
BiH/2025/210-23	Domestic pig	Bosnia and Herzegovina	2023	II	PX394867	1	PX394907	2	PX394947	1	PX394987	1	PX395027	1	PX400502	2	PX400542	19
BiH/2025/217-23	Domestic pig	Bosnia and Herzegovina	2023	II	PX394868	1	PX394908	2	PX394948	1	PX394988	1	PX395028	1	PX400503	2	PX400543	19
BiH/2025/215-23	Domestic pig	Bosnia and Herzegovina	2023	II	PX394869	1	PX394909	2	PX394949	1	PX394989	1	PX395029	1	PX400504	2	PX400544	19
BiH/2025/213-23	Domestic pig	Bosnia and Herzegovina	2023	II	PX394870	1	PX394910	2	PX394950	1	PX394990	1	PX395030	1	PX400505	2	PX400545	19
BiH/2025/555-23	Wild boar	Bosnia and Herzegovina	2023	II	PX394871	1	PX394911	2	PX394951	1	PX394991	1	PX395031	1	PX400506	2	PX400546	19
BiH/2025/454-23	Wild boar	Bosnia and Herzegovina	2023	II	PX394872	1	PX394912	2	PX394952	1	PX394992	1	PX395032	1	PX400507	2	PX400547	19
BiH/2025/445-23	Wild boar	Bosnia and Herzegovina	2023	II	PX394873	1	PX394913	2	PX394953	1	PX394993	1	PX395033	1	PX400508	2	PX400548	19
BiH/2025/444-23	Wild boar	Bosnia and Herzegovina	2023	II	PX394874	1	PX394914	2	PX394954	1	PX394994	1	PX395034	1	PX400509	2	PX400549	19
BiH/2025/391-23	Domestic pig	Bosnia and Herzegovina	2023	II	PX394875	1	PX394915	2	PX394955	1	PX394995	1	PX395035	1	PX400510	2	PX400550	19
BiH/2025/321-23	Wild boar	Bosnia and Herzegovina	2023	II	PX394876	1	PX394916	2	PX394956	1	PX394996	1	PX395036	1	PX400511	2	PX400551	19
BiH/2025/05-24	Wild boar	Bosnia and Herzegovina	2024	II	PX394877	1	PX394917	2	PX394957	1	PX394997	1	PX395037	1	PX400512	2	PX400552	19
BiH/2025/194-24	Wild boar	Bosnia and Herzegovina	2024	II	PX394878	1	PX394918	2	PX394958	1	PX394998	1	PX395038	1	PX400513	2	PX400553	19
BiH/2025/221-25	Domestic pig	Bosnia and Herzegovina	2025	II	PX394879	1	PX394919	2	PX394959	1	PX394999	1	PX395039	1	PX400514	2	PX400554	19
BiH/2025/238-25	Domestic pig	Bosnia and Herzegovina	2025	II	PX394880	1	PX394920	2	PX394960	1	PX395000	1	PX395040	1	PX400515	2	PX400555	19
BiH/2025/234-25	Domestic pig	Bosnia and Herzegovina	2025	II	PX394881	1	PX394921	2	PX394961	1	PX395001	1	PX395041	1	PX400516	2	PX400556	19
BiH/2025/250-25	Domestic pig	Bosnia and Herzegovina	2025	II	PX394882	1	PX394922	2	PX394962	1	PX395002	1	PX395042	1	PX400517	2	PX400557	19
BiH/2025/251-25	Domestic pig	Bosnia and Herzegovina	2025	II	PX394883	1	PX394923	2	PX394963	1	PX395003	1	PX395043	1	PX400518	2	PX400558	19
BiH/2025/252-25	Domestic pig	Bosnia and Herzegovina	2025	II	PX394884	1	PX394924	2	PX394964	1	PX395004	1	PX395044	1	PX400519	2	PX400559	19
BiH/2025/261-25	Domestic pig	Bosnia and Herzegovina	2025	II	PX394885	1	PX394925	2	PX394965	1	PX395005	1	PX395045	1	PX400520	2	PX400560	19
BiH/2025/98-25	Wild boar	Bosnia and Herzegovina	2025	II	PX394886	1	PX394926	2	PX394966	1	PX395006	1	PX395046	1	PX400521	2	PX400561	19
BiH/2025/40-25	Wild boar	Bosnia and Herzegovina	2025	II	PX394887	1	PX394927	2	PX394967	1	PX395007	1	PX395047	1	PX400522	2	PX400562	19
BiH/2025/33-25	Wild boar	Bosnia and Herzegovina	2025	II	PX394888	1	PX394928	2	PX394968	1	PX395008	1	PX395048	1	PX400523	2	PX400563	19
SRB_2023_4929	Domestic pig	Serbia	2023	II	PX358634	1	PX358959	-		1	PX367322	1	PX358765	1	PX358701	2	PX358830	19
SRB_2023_4967	Domestic pig	Serbia	2023	II	PX358635	1	PX358960	2	PX358898	1	PX367323	1	PX358766	1	PX358702	2	PX358831	19
SRB_2023_4969	Domestic pig	Serbia	2023	II	PX358636	1	PX358961	2	PX358899	-		1	PX358767	1	PX358703	2	PX358832	19
SRB_2023_4970	Domestic pig	Serbia	2023	II	PX358637	1	PX358962	2	PX358900	1	PX367324	1	PX358768	1	PX358704	2	PX358833	19
SRB_2023_4972	Domestic pig	Serbia	2023	II	PX358638	1	PX358963	2	PX358901	1	PX367325	1	PX358769	1	PX358705	-		19
SRB_2023_4973	Domestic pig	Serbia	2023	II	PX358639	1	PX358964	2	PX358902	1	PX367326	1	PX358770	1	PX358706	2	PX358834	19
SRB_2023_4977	Domestic pig	Serbia	2023	II	PX358640	1	PX358965	2	PX358903	1	PX367327	1	PX358771	1	PX358707	2	PX358835	19
SRB_2023_4978	Domestic pig	Serbia	2023	II	PX358641	1	PX358966	2	PX358904	1	PX367328	1	PX358772	1	PX358708	2	PX358836	19
SRB_2023_5080	Wild boar	Serbia	2023	II	PX358642	-		2	PX358905	1	PX367329	1	PX358773	1	PX358709	2	PX358837	19
SRB_2023_5626	Domestic pig	Serbia	2023	II	PX358643	1	PX358967	2	PX358906	1	PX367330	1	PX358774	1	PX358710	2	PX358838	19
SRB_2023_5627	Domestic pig	Serbia	2023	II	PX358644	1	PX358968	2	PX358907	1	PX367331	1	PX358775	1	PX358711	2	PX358839	19
SRB_2023_5860_0_	Domestic pig	Serbia	2023	II	PX358645	-		2	PX358908	1	PX367332	1	PX358776	1	PX358712	2	PX358840	19
SRB_2023_5860_1_	Domestic pig	Serbia	2023	II	PX358646	-		-		1	PX367333	1	PX358777	1	PX358713	2	PX358841	19
SRB_2023_5860_2	Domestic pig	Serbia	2023	II	PX358647	-		-		1	PX367334	1	PX358778	1	PX358714	2	PX358842	19
SRB_2023_5860_3	Domestic pig	Serbia	2023	II	PX358648	-		2	PX358910	1	PX367335	1	PX358779	1	PX358715	2	PX358843	19
SRB_2023_5861_0_	Domestic pig	Serbia	2023	II	PX358649	-		2	PX358911	-		1	PX358780	1	PX358716	2	PX358844	19
SRB_2023_5861_2	Domestic pig	Serbia	2023	II	PX358650	1	PX358969	2	PX358912	1	PX367336	1	PX358781	1	PX358717	2	PX358845	19
SRB_2023_5861_3	Domestic pig	Serbia	2023	II	PX358651	1	PX358970	2	PX358913	-		1	PX358782	1	PX358718	2	PX358846	19
SRB_2023_5923	Domestic pig	Serbia	2023	II	PX358652	1	PX358971	2	PX358914	-		1	PX358783	-		-	PX358847	19
SRB_2023_5934	Domestic pig	Serbia	2023	II	PX358653	1	PX358972	2	PX358915	1	PX367337	1	PX358784	1	PX358719	2	PX358848	19
SRB_2023_5935	Domestic pig	Serbia	2023	II	PX358654	1	PX358973	2	PX358916	1	PX367338	1	PX358785	1	PX358720	2	PX358849	19
SRB_2023_5944	Domestic pig	Serbia	2023	II	PX358655	1	PX358974	2	PX358917	1	PX367339	1	PX358786	1	PX358721	2	PX358850	19
SRB_2023_5971	Domestic pig	Serbia	2023	II	PX358656	1	PX358975	2	PX358918	1	PX367340	1	PX358787	1	PX358722	2	PX358851	19
SRB_2023_5972	Domestic pig	Serbia	2023	II	PX358657	1	PX358976	2	PX358919	1	PX367341	1	PX358788	1	PX358723	2	PX358852	19
SRB_2023_5973	Domestic pig	Serbia	2023	II	PX358658	1	PX358977	2	PX358920	1	PX367342	1	PX358789	1	PX358724	2	PX358853	19
SRB_2023_5974	Domestic pig	Serbia	2023	II	PX358659	1	PX358978	2	PX358921	1	PX367343	1	PX358790	1	PX358725	2	PX358854	19
SRB_2023_6120	Domestic pig	Serbia	2023	II	PX358660	1	PX358979	2	PX358922	1	PX367344	1	PX358791	1	PX358726	2	PX358855	19
SRB_2023_6156	Domestic pig	Serbia	2023	II	PX358661	1	PX358980	2	PX358923	1	PX367345	1	PX358792	-		2	PX358856	19
SRB_2023_6157	Domestic pig	Serbia	2023	II	PX358662	1	PX358981	2	PX358924	1	PX367346	1	PX358793	1	PX358727	2	PX358857	19
SRB_2023_6158	Domestic pig	Serbia	2023	II	PX358663	1	PX358982	2	PX358925	1	PX367347	-		1	PX358728	2	PX358858	19
SRB_2023_6162	Domestic pig	Serbia	2023	II	PX358664	1	PX358983	2	PX358926	-		1	PX358794	1	PX358729	2	PX358859	19
SRB_2023_6180	Domestic pig	Serbia	2024	-		1	PX358984	2	PX358927	1	PX367348	1	PX358795	1	PX358730	2	PX358860	19
SRB_2023_6196	Domestic pig	Serbia	2023	II	PX358665	1	PX358985	2	PX358928	1	PX367349	1	PX358796	1	PX358731	2	PX358861	19
SRB_2023_6400	Domestic pig	Serbia	2023	II	PX358666	1	PX358986	2	PX358929	-		1	PX358797	1	PX358732	2	PX358862	19
SRB_2023_6538	Domestic pig	Serbia	2023	II	PX358667	1	PX358987	2	PX358930	1	PX367350	1	PX358798	1	PX358733	2	PX358863	19
SRB_2023_6539	Domestic pig	Serbia	2023	II	PX358668	1	PX358988	2	PX358931	1	PX367351	1	PX358799	1	PX358734	2	PX358864	19
SRB_2023_6663	Domestic pig	Serbia	2023	II	PX358669	1	PX358989	2	PX358932	1	PX367352	1	PX358800	1	PX358735	2	PX358865	19
SRB_2023_6775	Domestic pig	Serbia	2023	II	PX358670	1	PX358990	2	PX358933	1	PX367353	-		1	PX358736	2	PX358866	19
SRB_2024_266	Domestic pig	Serbia	2024	-		-		2	PX358934	-		1	PX358801	1	PX358737	2	PX358867	19
SRB_2024_364	Wild boar	Serbia	2024	II	PX358671	-		2	PX358935	1	PX367354	-		1	PX358738	2	PX358868	19
SRB_2024_455	Domestic pig	Serbia	2024	II	PX358672	1	PX358991	2	PX358936	1	PX367355	1	PX358802	-		2	PX358869	19
SRB_2024_466	Domestic pig	Serbia	2024	II	PX358673	-	-	2	PX358937	1	PX367356	1	PX358803	1	PX358739	2	PX358870	19
SRB_2024_589	Domestic pig	Serbia	2024	II	PX358674	1	PX358992	-		1	PX367357	1	PX358804	1	PX358740	2	PX358871	19
SRB_2024_620	Domestic pig	Serbia	2024	II	PX358675	1	PX358993	2	PX358938	1	PX367358	1	PX358805	1	PX358741	2	PX358872	19
SRB_2024_1726	Domestic pig	Serbia	2024	II	PX358676	1	PX358994	2	PX358939	1	PX367359	1	PX358806	1	PX358742	2	PX358873	19
SRB_2025_2320	Domestic pig	Serbia	2025	II	PX358677	1	PX358995	2	PX358940	1	PX367360	1	PX358807	1	PX358743	2	PX358874	19
SRB_2025_2467	Domestic pig	Serbia	2025	II	PX358678	1	PX358996	-		1	PX367361	1	PX358808	1	PX358744	2	PX358875	19
SRB_2025_2634	Domestic pig	Serbia	2025	II	PX358679	1	PX358997	-		1	PX367362	1	PX358809	1	PX358745	2	PX358876	19
SRB_2025_2769	Domestic pig	Serbia	2025	II	PX358680	1	PX358998	2	PX358941	1	PX367363	1	PX358810	1	PX358746	2	PX358877	19
SRB_2025_3044	Domestic pig	Serbia	2025	II	PX358681	1	PX358999	2	PX358942	1	PX367364	1	PX358811	1	PX358747	2	PX358878	19
SRB_2025_3307	Domestic pig	Serbia	2025	II	PX358682	1	PX359000	2	PX358943	-		1	PX358812	1	PX358748	2	PX358879	19
SRB_2025_3319	Domestic pig	Serbia	2025	II	PX358683	1	PX359001	2	PX358944	1	PX367365	1	PX358813	1	PX358749	2	PX358880	19
SRB_2025_3949	Domestic pig	Serbia	2025	II	PX358684	1	PX359002	2	PX358945	1	PX367366	1	PX358814	1	PX358750	2	PX358881	19
SRB_2025_4913	Domestic pig	Serbia	2025	II	PX358685	1	PX359003	2	PX358946	1	PX367367	1	PX358815	1	PX358751	2	PX358882	19
SRB_2025_4914	Domestic pig	Serbia	2025	II	PX358686	1	PX359004	2	PX358947	1	PX367368	1	PX358816	1	PX358752	2	PX358883	19
SRB_2025_4915	Domestic pig	Serbia	2025	II	PX358687	-		-		-		-		-		2	PX358884	19
SRB_2025_4972	Domestic pig	Serbia	2025	II	PX358688	1	PX359005	2	PX358948	-		1	PX358817	1	PX358753	2	PX358885	19
SRB_2023_6163	Domestic pig	Serbia	2023	II	PX358689	1	PX359006	2	PX358949	-		1	PX358818	1	PX358754	2	PX358886	19
SRB_2023_6401	Domestic pig	Serbia	2023	II	PX358690	1	PX359007	2	PX358950	-		1	PX358819	1	PX358755	2	PX358887	19
SRB_2023_6179	Domestic pig	Serbia	2023	II	PX358691	-		2	PX358951	-		1	PX358820	1	PX358756	2	PX358888	19
SRB_2023_6397	Domestic pig	Serbia	2023	II	PX358692	1	PX359008	2	PX358952	1	PX367369	1	PX358821	1	PX358757	2	PX358889	19
SRB_2023_6200	Domestic pig	Serbia	2023	II	PX358693	1	PX359009	2	PX358953	1	PX367370	1	PX358822	1	PX358758	2	PX358890	19
SRB_2023_6398	Domestic pig	Serbia	2023	II	PX358694	1	PX359010	-		1	PX367371	1	PX358823	1	PX358759	2	PX358891	19
SRB_2023_6537	Domestic pig	Serbia	2023	II	PX358695	1	PX359011	2	PX358953	-		1	PX358824	1	PX358760	2	PX358892	19
SRB_2023_6628	Domestic pig	Serbia	2023	II	PX358696	1	PX359012	2	PX358954	1	PX367372	1	PX358825	1	PX358761	2	PX358893	19
SRB_2023_6661	Domestic pig	Serbia	2023	II	PX358697	1	PX359013	2	PX358955	1	PX367373	1	PX358826	1	PX358762	2	PX358894	19
SRB_2023_6396	Domestic pig	Serbia	2023	II	PX358698	1	PX359014	2	PX358956	1	PX367374	1	PX358827	1	PX358763	2	PX358895	19
SRB_2023_6546	Domestic pig	Serbia	2023	II	PX358699	1	PX359015	2	PX358957	-		1	PX358828	1	PX358764	2	PX358896	19
SRB_2023_6748	Wild boar	Serbia	2023	II	PX358700	1	PX359016	2	PX358958	1	PX367375	1	PX358829	-		2	PX358897	19
